# Supplementary material for: Inhalable biohybrid microrobots: a non-invasive approach for lung treatment
Source: Nat Commun. 2025 Jan 14;16:666. doi: 10.1038/s41467-025-56032-4 (PMC11733022; doi:10.1038/s41467-025-56032-4)
Supplement: Supplementary file 13 — Source Data [file 41467_2025_56032_MOESM13_ESM.xlsx]

## Sheet: Main Figures Data
Relevant data in main figures are deposited below
Figure 1d	Aerodynamic Diameter (μm)		0.542	0.583	0.626	0.673	0.723	0.777	0.835	0.898	0.965	1.037	1.114	1.197	1.286	1.382	1.486	1.596	1.715	1.843	1.981	2.129	2.288	2.458	2.642	2.839	3.051	3.278	3.523	3.786	4.068	4.371	4.698	5.048	5.425	5.829	6.264	6.732	7.234	7.774	8.354	8.977	9.647	10.37	11.14	11.97	12.86	13.82	14.86
	Normalized concentration		297.236	319.202	495.318	528.575	379.013	588.875	822.069	640.877	898.412	944.914	954.416	1251.85	1278.4	1288.55	1327.15	1584.88	1877.33	1895.62	1898.45	1898.55	2516.32	2583.58	2698.39	3232.11	3614.99	5094.28	6262	7627.06	10144.5	10766	11231.5	10215.4	8266.35	6332	4516.5	3572.04	2653.74	1901.87	1492.79	1125.42	809.28	610.125	409.863	286.627	191.801	127.433	81.6797
Figure 1e		4 L/min			6 L/min			8 L/min			10 L/min
	1 x 107 mL-1	85.2174	82.7869	91.603	75.1381	72.0779	68.9441	65.035	64.4928	61.2903	64.5669	49.5798	58.4615
	1 x 107 mL-1	84.7619	88.2353	84.1584	73.8255	77.3723	76	55.2795	64.5669	65.035	52.1127	55.8824	64.4068
	1 x 108 mL-1	89.7828	85.8602	81.1651	73.1088	71.7689	72.4206	58.0572	65.7871	60.8286	50.2461	43.0491	53.8922
	1 x 108 mL-1	85.2702	84.4671	82.5169	78.8516	75.8697	70.6233	61.099	57.7584	56.7212	60.0358	59.3931	55.5978
	1 x 109 mL-1	70.3448	71.2121	58.7156	59.0164	66.2069	53.3333	51.7857	45.8716	51.1278	47.2	49.6241	52.6316
	1 x 109 mL-1	63.3929	70.0787	62.6866	58.5938	52.5547	48.9362	52.1429	36.5079	33.5821	46.1538	32.3741	23.0769
	1 x 1010 mL-1	51.6129	53.2609	35.7724	36.2416	42.3729	46.6667	22.7273	26.2821	30.6878	21.7143	11.9718	8.86076
	1 x 1010 mL-1	50	41.4286	50.3597	33.8028	40.3974	39.6341	13.6986	18.0451	26.3804	18.3673	16.8605	17.8571
Figure 2a	Aerodynamic Diameter (μm)	0.542	0.583	0.626	0.673	0.723	0.777	0.835	0.898	0.965	1.037	1.114	1.197	1.286	1.382	1.486	1.596	1.715	1.843	1.981	2.129	2.288	2.458	2.642	2.839	3.051	3.278	3.523	3.786	4.068	4.371	4.698	5.048	5.425	5.829	6.264	6.732	7.234	7.774	8.354	8.977	9.647	10.37	11.14	11.97	12.86	13.82	14.86	15.96
	1 x 107 mL-1	276.67	288.905	455.486	489.037	340.094	543.121	764.763	617.414	846.801	893.986	930.889	1199.85	1255.17	1274.89	1296.43	1574.89	1852.47	1856.54	1868.29	1880.55	2435.55	2467.96	2545.38	2993.64	3245.58	4396.78	5195.19	6165.45	8364.43	9310.94	10402.1	10701.5	9851.62	8283.53	6292.3	5310.13	4238.98	3168.46	2556.71	1952.18	1412.12	1062.13	704.886	511.296	330.819	221.186	146.666	97.9506
	1 x 108 mL-1	292.518	302.02	482.398	520.277	368.405	580.577	818.945	657.278	899.388	945.532	1004.92	1274.46	1313.61	1349.15	1374.5	1662.98	1971.41	1979.74	1996.04	2006.2	2618.57	2682.74	2761.52	3255.99	3511.97	4721.64	5546.15	6566.85	8961.53	10007.6	11314.8	11440.4	9755.65	7354.3	4868.99	3575.81	2525.4	1755.85	1343.55	1022.92	726.429	570.847	392.095	291.606	187.668	125.904	84.4132	55.4836
	1 x 109 mL-1	503.486	528.543	816.635	839.088	582.367	893.628	1241.66	963.007	1302.06	1327.34	1346.84	1715.11	1721.75	1738.54	1722.73	2069.39	2428.17	2405.48	2396.8	2408.09	3140.15	3199.14	3278.84	3782.94	3930.1	4825.29	4866.68	5425.55	6123.61	7200.93	8034	8275.33	8415.91	6211.36	4823.84	3081.66	2753.97	2116.48	1698.9	1275.54	941.17	741.005	575.368	493.851	119.819	76.408	50.342	32.4116
	1 x 1010 mL-1	728.412	834.498	1353.63	1377.85	1099.13	1436.55	1786.89	1511.36	1855.49	1914.13	1933.04	2318.89	2327.45	2310.78	2325.27	2646.74	2989.34	2946.81	2920.94	2915.41	3628.95	3702.3	3802.4	4342.49	4554.7	5137.98	5373.78	5431.28	6241.8	5951.95	6030.47	6031.97	5891.81	5576.15	4727.27	4218.19	3368.88	2458.14	1831.84	1255.46	826.332	574.361	366.583	256.071	160.886	108.364	70.0949	43.9313
Figure 2b	Control	70.659	68.35	64.1	63.316	70.79	70.328	70.214	57.426	61.565	59.578	57.699	68.32	63.897	71.873	66.383	52.514	61.845	63.001	68.756	36.216	68.335	72.264	67.408	65.637	51.929	71.736	60.795	70.721	68.904	54.974	59.164	68.764	76.683	63.584	50.698	67.546	58.293	63.923	54.996	69.01	72.468	65.66	65.199	63.336	58.917	67.308	62.483	58.03
	1 x 107 mL-1	69.7394	60.863	47.9591	66.646	70.2208	60.9193	58.5479	59.7201	57.2913	52.7984	50.8814	52.0548	49.0747	62.2072	41.9551	61.2847	58.7703	44.3477	51.7585	55.7287	55.7031	65.2357	63.4102	49.2132	59.3206	61.9289	67.5912	48.6218	59.6714	64.38	51.0197	60.0551	67.1563	59.2384	61.7059	52.4205	59.6661	55.751	55.1627	62.2226	47.8192	52.7669	55.6251	59.2578	59.9771	57.5446	47.1754	58.3485
	1 x 108 mL-1	62.071	62.103	60.124	50.357	54.943	65.082	37.295	52.095	57.311	65.101	47.13	56.141	66.249	54.92	62.53	51.68	49.347	61.523	59.272	54.732	58.103	54.581	53.234	64.189	48.674	61.689	44.531	53.544	55.776	59.758	59.148	64.005	56.785	52.549	67.628	52.806	60.623	59.764	56.506	64.771	55.712	54.097	63.361	64.632	60.867	58.296	61.861	53.111
	1 x 109 mL-1	56.0744	41.9038	61.98	49.3959	40.0535	53.7763	47.412	55.9098	56.9966	52.9118	37.3726	69.703	49.3841	50.8997	48.5334	68.4069	66.3644	65.5421	61.4983	72.9926	43.9375	55.2664	51.3712	49.4416	53.6108	66.4428	46.1652	51.1594	41.891	40.5704	48.1286	50.3371	46.1759	41.2089	42.188	49.2253	58.3248	39.4801	43.0826	64.6424	65.3415	53.9148	61.5289	45.4701	59.231	43.1904	40.0973	48.298
	1 x 1010 mL-1	46.4379	45.7507	42.8211	52.86	53.2288	42.1392	47.1417	67.342	41.314	52.431	38.5913	52.6867	51.2853	58.6477	43.9184	44.0655	49.45	43.509	24.3388	46.4142	26.2766	34.5517	44.85	41.9316	38.5474	38.3654	36.0289	47.6418	61.5976	47.3023	62.3946	47.2222	60.9679	46.0031	61.4753	36.7292	45.4479	53.9452	34.7176	34.8993	42.5735	53.9882	46.884	48.0383	49.7259	32.1098	66.214	34.3441
Figure 2c	Control	92.69	95.77	88.25	85.59	90.08	91.33
	1 x 107 mL-1	85.2174	82.7869	91.603	84.7619	88.2353	84.1584		p = 0.2901
	1 x 108 mL-1	89.7828	85.8602	81.1651	85.2702	84.4671	82.5169		p = 0.1225
	1 x 109 mL-1	70.3448	71.2121	58.7156	63.3929	70.0787	62.6866		p < 0.0001
	1 x 1010 mL-1	51.6129	53.2609	35.7724	50	41.4286	50.3597		p < 0.0001
Figure 2d	Aerodynamic Diameter (μm)	0.542	0.583	0.626	0.673	0.723	0.777	0.835	0.898	0.965	1.037	1.114	1.197	1.286	1.382	1.486	1.596	1.715	1.843	1.981	2.129	2.288	2.458	2.642	2.839	3.051	3.278	3.523	3.786	4.068	4.371	4.698	5.048	5.425	5.829	6.264	6.732	7.234	7.774	8.354	8.977	9.647	10.37	11.14	11.97	12.86	13.82	14.86	15.96
	4 L/min	237.132	253.923	398.278	423.758	300.035	471.66	652.624	524.605	706.741	835.378	861.704	1072.28	1183.35	1218.1	1227.9	1538.57	1866.1	1879.83	1971.83	1989.34	2548.63	2504.73	2685.99	3168.32	3353.39	4301.07	4920.47	6172.38	8589.68	9470.16	10596.3	10290.9	8734.59	7084.01	5236.39	4343.12	3432.86	2524.23	2020.48	1521.59	1090.83	815.17	560.401	404.656	282.365	192.094	135.601	92.7439
	6 L/min	304.75	453.99	313.8	487.442	698.996	539.054	738.632	768.245	793.53	1008.86	1129.88	1236.84	1245.99	1450.29	1567.08	1758.29	2165.45	2162.82	2489.31	2429.5	2904.96	3163.67	3257.06	3774.77	4876.08	6304.54	9014.02	10042.9	11271.5	10694.8	9752.65	8778.16	6808.64	4922.94	3992.9	3100.64	2271.97	1837.6	1408.76	1021.45	771.629	537.85	390.794	262.254	180.932	123.724	105.527	85.2919
	8 L/min	417.452	547.135	675.956	805.082	845.336	879.505	1156.31	1194.8	1224.61	1236.72	1500.17	1777.75	1764.22	1790.12	1776.19	2298.65	2332.85	2374.99	2773.08	2997.26	3996.9	4650.21	5521.71	7635.3	8645.23	9978.17	10547.5	10026.7	9532.87	9015.5	8715.29	6568.77	5366.49	4211.58	3128.2	2504.57	1910.1	1353.57	1015.89	882.4	699.288	535.928	434.268	365.442	245.317	125.603	110.426	109.828
	10 L/min	625.807	719.525	899.388	945.532	1004.92	1274.46	1313.61	1349.15	1374.5	1662.98	1971.41	1979.74	1996.04	2006.2	2618.57	2682.74	2761.52	3255.99	3511.97	4721.64	5546.15	6566.85	8961.53	9507.6	10014.8	10440.4	10002.4	9952.27	9755.65	7354.3	6868.99	5575.81	4525.4	3755.85	2743.55	2022.92	1526.43	1070.85	792.095	691.606	587.668	482.398	368.405	302.02	292.518	213.477	152.623	125.904
Figure 2e	Control	70.659	68.35	64.1	63.316	70.79	70.328	70.214	57.426	61.565	59.578	57.699	68.32	63.897	71.873	66.383	52.514	61.845	63.001	68.756	36.216	68.335	72.264	67.408	65.637	51.929	71.736	60.795	70.721	68.904	54.974	59.164	68.764	76.683	63.584	50.698	67.546	58.293	63.923	54.996	69.01	72.468	65.66	65.199	63.336	58.917	67.308	62.483	58.03
	4 L/min	62.071	62.103	60.124	50.357	54.943	65.082	37.295	52.095	57.311	65.101	47.13	56.141	66.249	54.92	62.53	51.68	49.347	61.523	59.272	54.732	58.103	54.581	53.234	64.189	48.674	61.689	44.531	53.544	55.776	59.758	59.148	64.005	56.785	52.549	67.628	52.806	60.623	59.764	56.506	64.771	55.712	54.097	63.361	64.632	60.867	58.296	61.861	53.111
	6 L/min	61.864	25.693	64.087	58.697	59.137	64.604	49.134	48.202	59.242	61.135	50.105	58.522	57.053	63.618	56.194	52.731	59.51	60.366	66.094	51.532	40.246	54.892	34.694	41.525	62.957	48.999	45.91	42.131	42.756	52.069	51.079	61.951	68.706	51.181	59.523	58.723	54.706	30.271	62.912	54.106	54.819	63.319	62.987	63.447	59.335	44.451	58.544	62.053
	8 L/min	64.277	68.963	70.889	71.636	58.734	55.348	54.593	68.575	52.271	71.61	62.952	66.022	64.657	70.809	60.301	58.877	63.881	44.61	51.408	59.301	47.07	44.413	37.878	53.335	46.795	54.104	48.893	54.481	58.714	53.819	25.693	54.004	29.626	49.919	55.831	46.537	54.219	55.357	36.102	50.689	46.295	60.456	49.686	50.369	53.181	48.976	40.846	55.455
	10 L/min	32.798	51.963	58.721	52.874	64.612	58.591	64.039	59.631	47.283	50.993	51.777	59.984	64.267	52.337	60.316	63.922	62.434	65.796	61.896	37.056	50.181	31.682	51.172	39.198	26.777	35.212	44.675	33.672	44.228	45.08	45.018	45.066	27.69	31.787	34.711	43.851	30.938	44.371	33.536	31.892	48.023	54.296	43.714	52.81	39.654	48.014	51.942	59.987
Figure 2f	Control	92.69	95.77	88.25	85.59	90.08	91.33
	4 L/min	89.7828	85.8602	81.1651	85.2702	84.4671	82.5169		p = 0.0670
	6 L/min	73.1088	71.7689	72.4206	78.8516	75.8697	70.6233		p < 0.0001
	8 L/min	58.0572	65.7871	60.8286	61.099	57.7584	56.7212		p < 0.0001
	10 L/min	50.2461	43.0491	53.8922	60.0358	59.3931	55.5978		p < 0.0001
Figure 2g	Aerodynamic Diameter (μm)	0.542	0.583	0.626	0.673	0.723	0.777	0.835	0.898	0.965	1.037	1.114	1.197	1.286	1.382	1.486	1.596	1.715	1.843	1.981	2.129	2.288	2.458	2.642	2.839	3.051	3.278	3.523	3.786	4.068	4.371	4.698	5.048	5.425	5.829	6.264	6.732	7.234	7.774	8.354	8.977	9.647	10.37	11.14	11.97	12.86	13.82	14.86	15.96
	5 min	313.93	326.882	515.689	541.169	375.727	590.47	823.371	671.759	912.047	973.713	1004.14	1304.14	1365.13	1396.72	1447.23	1764.9	2103.37	2160.71	2191.03	2211.47	2908.9	2984.6	3117.14	3693.97	3981.81	5294.31	5981.46	6677.76	8523.17	8915.23	9426.2	9420.93	9016.11	8254.6	6757.91	5930.01	4786.27	3638.95	2969.92	2263.7	1650.94	1252.6	877.715	640.714	424.995	291.997	198.147	133.942
	15 min	326.296	336.091	531.829	563.037	388.353	606.74	854.546	673.158	949.893	982.37	1027.73	1338.15	1384.55	1441.86	1497.73	1817.68	2182.93	2229.82	2273.59	2295.69	3014.96	3110.04	3256.06	3831.23	4155.32	5444.78	6124.48	6756.7	8572.79	8886.95	9360.69	9311.46	8887.57	8156.16	6678.8	5887.84	4710.67	3535.33	2883	2186.45	1567.86	1201.08	835.964	617.121	413.28	281.714	187.57	127.661
	30 min	318.941	337.36	524.605	550.118	383.341	596.164	844.62	660.076	928.025	972.542	1016.57	1315.21	1379.87	1424.22	1460.24	1787.26	2130.96	2176.49	2224.85	2254.65	2952.9	3049.84	3167.97	3725.47	4006.73	5326.59	5943.88	6622.01	8461.3	8861.14	9402.57	9470.13	9125.77	8462.41	7029.08	6204.73	4991.64	3744.09	3010.89	2286.35	1650.03	1261.97	874.168	642.471	427.956	302.182	202.442	131.176
	45 min	283.503	298.668	474.654	491.575	349.628	537.817	767.139	605.276	843.123	886.729	920.54	1209.67	1250.68	1306.39	1354.65	1672.03	2004.44	2041.67	2074.11	2127.61	2766.08	2852.8	2941.35	3429.67	3653.13	4809.47	5311.92	5896.89	7569.63	8074.45	8794.14	9129.94	9028.77	8539.37	7155.08	6413.42	5297.43	4072.37	3396.7	2622.96	1932.26	1509.45	1069.35	785.883	522.034	357.406	241.655	158.283
	60 min	300.718	315.232	500.524	516.73	361.018	574.459	808.857	634.856	886.371	934.924	968.962	1270.07	1321.23	1369.75	1403.75	1735.32	2060.93	2100.15	2141.83	2164.48	2841.28	2949.71	3047.5	3571.42	3839.5	5108.01	5746.67	6468.29	8296.06	8742.59	9349.56	9463.88	9168.83	8580.34	7219.51	6488.2	5269.94	4054.08	3372.27	2598.23	1915.76	1488.17	1039.58	763.266	504.722	351.581	234.854	155.615
Figure 2h	0 min	70.659	68.35	64.1	63.316	70.79	70.328	70.214	57.426	61.565	59.578	57.699	68.32	63.897	71.873	66.383	52.514	61.845	63.001	68.756	36.216	68.335	72.264	67.408	65.637	51.929	71.736	60.795	70.721	68.904	54.974	59.164	68.764	76.683	63.584	50.698	67.546	58.293	63.923	54.996	69.01	72.468	65.66	65.199	63.336	58.917	67.308	62.483	58.03
	5 min	50.8163	68.8866	60.0241	60.8117	62.2565	55.3428	52.3919	61.5451	66.2672	43.1783	63.0347	66.3617	65.554	51.7676	65.208	60.2298	47.7155	61.11	58.9766	64.789	60.6758	68.3576	55.4672	58.9649	62.4392	53.9317	56.5157	61.5753	57.8844	60.7911	50.8599	59.5218	46.6238	55.7761	59.1601	63.0231	52.8228	59.0884	49.7427	64.0513	44.4953	54.433	63.256	66.5344	67.6122	61.0613	45.6636	46.124
	15 min	53.7543	64.9586	52.7555	67.5412	39.6765	54.9711	67.4608	46.0118	60.1782	67.6418	63.9307	55.3381	42.3006	60.1779	59.4577	61.2059	65.4261	57.9622	47.0398	63.3412	60.178	53.8841	52.7555	51.26	63.9306	54.9714	66.5006	43.7961	58.3752	66.0456	60.1779	85.519	48.6359	59.7104	52.7555	67.6882	63.8302	62.7014	55.3381	62.3026	60.2195	48.6359	50.1314	52.3471	69.0783	62.8435	67.5411	59.0908
	30 min	59.802	63.9216	58.3065	65.0506	51.8706	67.6329	62.8811	66.1373	58.3065	69.8484	63.6847	65.1382	53.4667	61.0557	65.5517	66.2252	49.288	66.0367	43.0118	35.5185	69.3809	58.4316	50.8842	45.6359	68.1933	51.251	49.7555	63.0457	43.4202	62.4725	45.6359	48.1594	55.6824	57.5863	54.9622	60.9187	56.0908	56.0908	67.6327	55.6235	66.6802	43.0118	63.5005	60.7119	51.9711	50.9677	51.9712	66.63
	45 min	56.4577	57.2196	68.1933	53.0288	57.1778	57.303	57.2198	66.2624	53.4666	65.7891	50.7218	64.9964	49.7557	52.8811	41.9248	52.3797	54.9622	54.9622	48.6271	59.8436	61.7104	44.5488	58.2059	67.1653	39.6675	53.3661	59.3006	65.5101	52.3381	67.2659	60.3449	64.2293	86.639	62.4261	69.89	63.6012	54.3697	53.4667	68.7614	66.2253	58.3065	62.5142	67.2659	62.4262	50.8841	62.0178	62.0178	61.9247
	60 min	50.7555	48.1315	61.9305	59.3064	45.5072	52.9711	48.1314	63.4254	64.8675	69.7614	69.3404	64.2707	63.0178	60.6675	67.2254	52.9712	61.9771	68.2659	49.26	50.8903	60.186	63.9653	47.1793	50.3469	40.3007	42.1561	67.2252	42.9247	61.9307	51.8841	65.6418	61.9306	49.26	63.5142	46.6359	58.2196	67.5532	63.9653	44.0118	57.1323	64.6012	39.2135	55.5953	45.5488	52.9712	46.6359	52.9712	68.6743
Figure 2i	0 min	90.69	90.77	88.25	85.59	90.08	87.33
	5 min	84.3137	82.1918	82.6087	82.5581	87.3418	88.421		p = 0.1015
	15 min	85.7143	88.2353	82.3529	87.2549	83.1683	87.6289		p = 0.3275
	30 min	84.7619	85.5769	80.7339	84.7458	90.4762	85.0575		p = 0.2042
	45 min	85.2174	88.3495	85.2941	80.5556	89.1892	91		p = 0.6335
	60 min	86.3636	81.9048	87.8505	90.9091	79.4118	87.3786		p = 0.3032
Figure 2k	Time (min)	22 °C
	0	66.316	66.513	67.145	65.456	66.72	67.139	68.871	40.774	44.617	44.907	45.936	46.019	46.227	46.417	46.464	46.718	46.951	46.962	47.079	47.11	47.289	47.985	47.993	48.116	48.253	48.445	48.472	48.476	48.907	49.141	49.393	49.465	49.689	49.817	50.009	50.053	50.061	50.195	50.337	50.387	50.615	50.67	50.855	51.022	51.026	51.06	51.676	51.738
	5	65.158	56.717	65.879	58.716	72.947	53.733	67.29	65.652	44.467	55.208	50.674	59.781	66.179	54.185	56.461	63.537	58.223	59.53	66.392	55.719	56.485	49.499	59.453	61.345	65.771	57.685	49.717	54.921	47.117	63.127	62.145	65.698	51.567	59.282	65.33	46.69	58.146	60.292	51.726	52.41	58.812	58.055	61.882	61.593	67.41	63.601	66.572	57.032
	15	48.159	69.441	63.608	58.962	50.961	44.442	55.722	55.622	51.11	59.844	55.278	61.262	60.119	60.417	68.968	53.897	67.36	65.713	44.814	59.962	64.249	72.517	66.548	60.866	59.189	61.078	65.959	61.569	54.756	55.957	51.475	44.821	47.395	62.173	59.041	65.613	59.37	58.586	49.902	49.069	63.552	60.294	61.059	65.93	37.278	69.901	66.127	52.008
	30	54.124	57.8	64.475	53.996	60.976	57.75	53.131	52.428	56.795	69.913	50.058	53.163	51.839	56.508	61.45	57.667	64.27	59.568	50.558	51.9978	73.093	55.514	43.612	55.469	56.081	56.072	48.753	53.47	42.159	67.86	56.696	69.472	57.718	59.428	55.457	54.433	56.85	64.026	66.547	56.943	53.523	59.641	47.848	51.228	66.353	56.133	64.987	63.969
	60	64.399	69.995	60.802	53.633	55.433	59.351	66.624	58.817	60.214	65.151	60.006	59.891	54.521	55.254	50.849	60.583	61.327	54.695	36.524	63.775	56.617	52.669	68.737	52.074	66.709	54.61	52.932	50.065	47.544	60.749	63.517	46.949	66.805	57.672	60.21	62.605	61.204	54.94	65.326	57.109	60.264	60.712	64.594	63.836	61.478	62.289	64.227	59.526
	120	60.91	52.443	69.832	62.766	57.574	50.66	62.205	69.265	50.988	64.245	64.676	63.8	69.096	65.932	63.332	62.819	59.808	47.425	61.194	63.034	61.669	63.112	56.955	56.728	63.804	58.305	65.072	67.189	64.362	51.491	61.436	67.451	53.604	63.649	60.013	61.126	59.795	63.972	61.657	59.194	64.853	60.266	65.566	54.715	66.39	58.395	64.788	53.331
Figure 2l	Time (min)	22 °C						37 °C
	0	84.5455	78.125	88.8889	82.7778	81.8182	83.4193	79.5455	82.2152	80	84.3425	81.875	86		p = 0.6078
	5	86	83.3333	80.6452	81.5385	89.661	80	80.75	76.129	65.3774	68.6567	73.0769	72.7273		p = 0.0025
	15	80	85.4839	85.6326	80.4839	82.0488	84.2105	62	72.4638	66.6667	61.2245	57.7778	54.7619		p < 0.0001
	30	81.7778	86.4865	85.5072	80.0746	84.6154	85.0746	60.7843	55.5556	68.75	52.3809	53.4884	53.4884		p < 0.0001
	60	84	85.7143	81.5	84.4828	80.3239	83.75	51.0638	47.7273	52.0833	53.0612	51.0638	50		p < 0.0001
	120	85.5714	82.4737	88.6792	87.7551	86.2069	80.4615	51.0204	57.8947	50	47.8261	48.9362	53.8462		p < 0.0001
Figure 3c	Time (min)	Algae robot nebulizer			Static algae nebulizer
	5	700500000	712400000	732100000	744200000	685200000	712400000		p = 0.9587
	15	842900000	880100000	824300000	794700000	866200000	865900000		p = 0.8247
	30	1503000000	1454000000	1369000000	1451000000	1552000000	1402000000		p = 0.6785
	45	2045000000	2113000000	2050000000	1999000000	2004000000	2115000000		p = 0.5304
	60	2438000000	2517000000	2581000000	2476000000	2528000000	2512000000		p = 0.8872
Figure 3e		0 h			4 h			8 h			24 h			72 h			120 h			168 h
	Algae robot nebulizer	2565000000	2527000000	2448000000	2456000000	2548000000	2498000000	2395000000	2437000000	2441000000	2008000000	2095000000	2161000000	1189000000	1103000000	1142000000	875100000	883200000	928100000	649600000	608600000	615800000
	Static algae nebulizer	2555000000	2546000000	2501000000	1801000000	2004000000	1725000000	1286000000	1194000000	1518000000	851500000	780100000	715200000	652000000	631300000	678200000	658200000	623100000	610900000	627700000	584300000	639600000
	Algae robot intratracheal	2601000000	2442000000	2512000000	2515000000	2418000000	2544000000	2508000000	2379000000	2405000000	2022000000	2137000000	2015000000	992900000	986000000	800700000	703700000	763900000	712600000	685300000	672500000	608300000
		p1 = 0.8811			p1 = 0.0003			p1 < 0.0001			p1 < 0.0001			p1 = 0.0002			p1 < 0.0001			p1 = 0.9420
		p2 = 0.9924			p2 = 0.9916			p2 = 0.9960			p2 = 0.8311			p2 = 0.0147			p2 = 0.0007			p2 = 0.4386
Figure 3f	Time (h)	Algae robot nebulizer			Static algae nebulizer			Algae robot intratracheal
	0	119.907	78.4094	101.683	85.6839	94.3773	119.939	120.061	100.003	79.936
	4	121.433	75.1073	90.0695	51.5093	75.6087	75.1112	83.3847	110.791	91.4241
	8	96.9518	74.855	97.2628	34.5542	68.9172	33.184	75.113	65.1118	118.646
	24	88.1858	81.9159	69.428	8.02569	21.1549	7.26855	76.7151	58.4797	94.4012
	72	38.7484	45.361	46.0277	3.19536	10.2387	1.63768	6.66341	31.0938	25.091
	120	19.5393	20.9058	22.7977	2.79722	6.93918	4.33373	9.82526	10.9473	11.9629
	168	3.73243	2.80129	3.01949	2.99839	4.47639	1.57535	0.526775	4.34182	3.5422
Figure 3h	Time (h)	Algae robot nebulizer			Static algae nebulizer
	4	4.11	2.67	6.24	21.1	30.1	38
	8	5.33	4.82	4.01	31.4	45.3	58.9
	24	3.29	2.65	8.51	21.7	9.94	12.6
	72	10.7	8.79	8	0.58	0.3	0.6
	120	13.7	29.6	42	2.31	1.42	0.79
Figure 4b	Algae robot amount (x 10^8)	Vanc loading amount (μg)
	0.125	17.3175	14.7202	16.047
	0.25	41.0325	32.4249	20.276
	0.5	59.634	61.3985	72.9983
	1	100.487	117.72	88.6518
	2	131.553	169.649	109.637
Figure 4c	Time (min)	Algae-PNP(Vanc)-robot
	5	0.569384	0.640596	0.698315
	15	1.77536	1.68001	1.4075
	30	3.18316	3.79765	3.8857
	45	5.29109	5.5495	6.29788
	60	8.84591	8.0195	9.12703
Figure 4d
	1× PBS buffer (nebulization, 60 min)	8.32179	7.94735	7.78003	7.58503	8.17393	7.97798		p < 0.0001
	PNP(Vanc) (nebulization, 60 min)	6.32637	5.19213	5.89886	5.97357	5.91892	5.11027		p < 0.0001
	Static algae-PNP(Vanc) (nebulization, 60 min)	5.51169	6.0748	5.94615	5.29414	5.87778	5.5746		p < 0.0001
	Algae-PNP(Vanc)-robot (nebulization, 60 min)	4.20343	3.6424	4.1383	4.80318	3.73283	4.14613
	Free Vanc via IV with 8.5 μg	7.87704	8.25009	7.97662	7.75387	7.84122	7.38091		p < 0.0001
	Free Vanc via IV with 30 mg/kg, 2 dosages	5.30627	3.68529	4.55709	4.93704	3.42731	4.56155		p = 0.6490
Figure 4e		Time (day)	1× PBS buffer (nebulization, 60 min)	Algae-PNP(Vanc)-robot (nebulization, 60 min)	Static algae-PNP(Vanc) (nebulization, 60 min)	PNP(Vanc) (nebulization, 60 min)	Free Vanc via IV with 8.5 μg	Free Vanc via IV with 30 mg/kg, 2 dosages
	Mouse 1	0.5	1
	Mouse 2	1	1
	Mouse 3	0.5	1
	Mouse 4	1.5	1
	Mouse 5	0.5	1
	Mouse 6	1	1
			p < 0.0001
	Mouse 1	60		0
	Mouse 2	60		0
	Mouse 3	60		0
	Mouse 4	60		0
	Mouse 5	60		0
	Mouse 6	60		0
	Mouse 1	3			1
	Mouse 2	1			1
	Mouse 3	1			1
	Mouse 4	1			1
	Mouse 5	0.5			1
	Mouse 6	2.5			1
					p < 0.0001
	Mouse 1	60				0
	Mouse 2	1				1
	Mouse 3	0.5				1
	Mouse 4	1				1
	Mouse 5	0.5				1
	Mouse 6	2				1
						p = 0.0002
	Mouse 1	0.5					1
	Mouse 2	0.5					1
	Mouse 3	1					1
	Mouse 4	1.5					1
	Mouse 5	1					1
	Mouse 6	2					1
							p < 0.0001
	Mouse 1	0.5						1
	Mouse 2	60						0
	Mouse 3	60						0
	Mouse 4	3						1
	Mouse 5	60						0
	Mouse 6	60						0
								p = 0.1385
Figure 4f		Albumin (ALB)			Alkaline Phosphatase (ALP)			Alanine Transaminase (ALT)			Bilirubin, total (TBIL)			Blood Urea Nitrogen (BUN)			Calcium (CA)			Phosphorus (PHOS)			Creatinine (CRE)			Glucose (GLU)			Sodium (NA+)			Potassium (K+)			Total Protein (TP)
	1× PBS buffer	4.3	4.3	4.4	76	110	92	37	41	38	0.5	0.5	0.4	28	31	35	11.1	10.4	11.4	10.6	10.4	11	0.2	0.2	0.2	116	123	133	161	159	159	8.3	7.8	8.3	6.1	5.7	6.2
	Algae-PNP(Vanc)-robot (nebulization, 60 min), 1 day	3.9	4.4	4.2	82	69	94	35	62	41	0.4	0.3	0.4	27	27	24	10.5	11.3	10.5	10.1	9.5	10	0.2	0.2	0.3	157	158	143	155	168	158	7.9	7.8	8.1	5.5	6.3	5.7
	Algae-PNP(Vanc)-robot (nebulization, 60 min), 7 days	4	4	4.1	82	101	68	37	35	34	0.4	0.4	0.4	22	28	27	10.5	10.8	10.5	9.8	10.4	9	0.2	0.2	0.2	132	134	135	156	157	155	7.8	8.1	7.8	5.6	5.7	5.8
	Algae-PNP(Vanc)-robot (nebulization, 60 min), 14 days	4.2	4.1	4	95	77	83	33	34	43	0.3	0.3	0.3	31	25	24	10.7	11.3	10.3	10	10.7	10.3	0.2	0.2	0.3	135	125	166	159	157	153	7.8	8.3	8.3	5.9	6	5.7
Figure 4g		Red blood cells (RBC)			White blood cells (WBC)			Platelet (PLT)
	1× PBS buffer	8.95	9.16	8.48	7.72	5.06	6.22	1240	918	930
	Algae-PNP(Vanc)-robot (nebulization, 60 min), 1 day	9.05	9.26	8.64	5.38	6.88	5.72	944	1173	1408
	Algae-PNP(Vanc)-robot (nebulization, 60 min), 7 days	9.35	8.72	9.34	5.06	6.88	5.24	1143	1230	1176
	Algae-PNP(Vanc)-robot (nebulization, 60 min), 14 days	8.85	8.54	8.93	5.76	5.86	8.22	1270	1166	1097
[truncated: 152 more columns]

## Sheet: Supplementary Figures Data
Relevant data in supplementary figures are deposited below
Supplementary figure 2b	Time (days)	0	0.5	1	1.5	2	2.5	3	3.5	4	4.5	5	5.5	6	6.5	7	7.5	8	8.5	9	9.5	10	8	8.5	9	9.5	10
	Green algae concentration	1050000	1020000	2450000	3740000	6820000	8310000	13200000	25200000	34700000	50200000	62400000	73200000	81900000	88400000	94100000	95800000	98100000	117000000	112000000	116000000	113000000	98100000	117000000	112000000	116000000	113000000
		1130000	1340000	1950000	4410000	5660000	7740000	15200000	27300000	38200000	47200000	66100000	71400000	79200000	85200000	92200000	98300000	105000000	105000000	115000000	111000000	115000000	105000000	105000000	115000000	111000000	115000000
		1240000	1210000	2210000	4150000	5820000	8020000	17200000	26800000	35500000	51100000	61500000	73300000	80100000	90300000	91500000	97700000	113000000	109000000	108000000	124000000	115000000	113000000	109000000	108000000	124000000	115000000
Supplementary figure 3c	Wavelength (nm)	500	501	502	503	504	505	506	507	508	509	510	511	512	513	514	515	516	517	518	519	520	521	522	523	524	525	526	527	528	529	530	531	532	533	534	535	536	537	538	539	540	541	542	543	544	545	546	547
	Fluorescence intensity	61	72	61	57	64	66	69	74	63	81	77	86	83	88	81	91	101	88	84	78	78	79	61	69	62	72	65	65	58	64	53	66	62	59	59	56	49	56	59	64	57	55	54	57	67	42	52	52
Supplementary figure 4a	L1-Si	60.658	53.2454	61.589	54.737	65.8322	63.0154	56.6954	56.7352	60.658	66.6567	56.6166	60.1004	62.072	62.4806	68.639	45.7844	63.7416	63.1218	58.8486	64.3788	47.7096	58.2482	52.3058	47.731	61.994	55.5558	45.5962	54.7886	58.2482	54.231	64.7268	63.5902	56.902	58.3268	54.9982	60.3402	53.4424	59.5516	64.1692	45.5962	52.3058	61.0386	54.2096	33.9424	48.2886	46.3848	54.2096	68.5256
	1X PBS	60.4006	63.8978	69.323	70.6692	68.1864	45.5962	46.3848	54.7521	54	55.856	43.1348	45.9905	52.3272	60.6945	60.3402	53.652	59.3483	54.1015	69.8948	43.1134	52.8014	57.4596	57.2856	72.1202	64.7268	55.5558	54.7886	54.2096	42.3462	69.8806	52.2844	49.6348	55.5772	62.0558	66.988	56.0326	59.0846	56.8806	53.652	56.9234	61.4982	63.408	47.9884	53.7238	60.152	53.0944	52.3058	41.7886
	SLF	67.9982	70.987	43.6924	52.8848	64.6247	54.2096	54.7052	58.8058	65.8546	66.3848	55.5558	69.6408	62.823	43.6924	53.652	55.5558	70.8685	41	60.1306	51.5172	71.4578	51.5386	51.7482	52.5846	58.5962	49.6134	33.9424	65.0583	56.902	54.231	43.1134	52.3058	43.1348	61.7886	50.5867	50.0291	57.6478	53.6306	52.8848	62.6134	50.981	52.8848	67.7584	65.8462	55.5558	48.2886	50.1924	55.5558
Supplementary figure 4b	L1-Si	91.4474	87.9781	89.2857	92.9032	87.6543	89.2655
	1X PBS	87.037	90.8497	91.2281	88.2759	86.0465	89.781
	SLF	86.747	88.6792	88.9706	88.3333	90.4	92.1053
Supplementary figure 4c	L1-Si	98.2906	98.1818	98.8506
	1X PBS	99.1228	98.7552	99.2308
	SLF	100	98.374	98.8417
Supplementary figure 7c	Wavelength (nm)	500	501	502	503	504	505	506	507	508	509	510	511	512	513	514	515	516	517	518	519	520	521	522	523	524	525	526	527	528	529	530	531	532	533	534	535	536	537	538	539	540	541	542	543	544	545	546	547
	Fluorescence intensity	59	64	72	67	60	67	72	70	69	75	74	70	91	90	87	88	84	90	84	77	77	60	67	70	66	63	47	65	55	55	51	71	61	52	45	60	57	49	58	53	59	38	44	56	47	37	49	51
Supplementary figure 7d	Wavelength (nm)	500	501	502	503	504	505	506	507	508	509	510	511	512	513	514	515	516	517	518	519	520	521	522	523	524	525	526	527	528	529	530	531	532	533	534	535	536	537	538	539	540	541	542	543	544	545	546	547
	Fluorescence intensity	97	101	112	99	112	117	114	107	121	110	131	119	133	122	132	135	131	137	123	132	127	119	121	125	126	111	99	106	115	113	96	107	108	101	100	103	102	96	97	92	91	86	98	89	76	97	96	74
Supplementary figure 8	1 x 107 mL-1	3.84615	0	5	10.8108	12.1951	14.5833
	1 x 108 mL-1	9.23077	6.49351	4.7619	6	15.3846	6.97674
	1 x 109 mL-1	33.8983	40.7407	27.027	39.6825	25.3731	54.5455
	1 x 1010 mL-1	40.8163	50.7692	61.6438	52.5	68.2927	62.6667
Supplementary figure 9a	Control	98.7805	97.2973	97.4684
	1 x 107 mL-1	98.4615	96.1039	96.6102
	1 x 108 mL-1	96.4706	97.8261	95.4545
	1 x 109 mL-1	82.1429	75.8621	80.597
	1 x 1010 mL-1	63.6364	73.6842	67.2131
Supplementary figure 10	Time (min)	4 L/min			6 L/min			8 L/min			10 L/min
	0	0	0	0	0	0	0	0	0	0	0	0	0
	5	0.31	0.373	0.354	0.767	0.636	0.588	0.788	0.883	0.726	0.946	0.935	0.835
	10	0.722	0.873	0.692	1.418	1.272	1.23	1.527	1.724	1.589	1.994	1.985	1.893
	15	1.111	1.385	1.201	2.262	1.814	1.865	2.3	2.634	2.391	2.774	2.832	2.929
	20	1.874	1.664	1.739	2.881	2.52	2.467	3.08	3.473	3.221	3.855	3.818	3.961
	25	2.404	2.281	2.215	3.677	3.148	3.091	3.694	4.325	4.174	4.755	4.876	4.826
	30	3.015	2.889	2.675	4.236	3.947	3.753	4.587	5.245	4.874	5.656	5.717	5.821
	35	3.616	3.351	3.165	4.862	4.674	4.49	5.463	6.174	5.725	6.577	6.821	6.884
	40	4.097	3.862	3.702	5.502	5.377	5.214	6.302	7.057	6.626	7.721	7.736	7.905
	45	4.613	4.524	4.307	6.249	6.012	5.973	7.175	7.945	7.535	8.855	8.907	9.012
	50	5.184	5.007	4.852	6.966	6.754	6.648	8.025	8.853	8.426	9.934	10.052	10.145
	55	5.724	5.526	5.415	7.674	7.484	7.285	8.903	9.704	9.417	11.137	11.19	11.276
	60	6.251	6.105	6.058	8.324	8.125	8.17	9.732	10.621	10.253	12.302	12.274	12.405
Supplementary figure 11a	Control	98.7805	97.2973	97.4684
	4 L/min	96.4706	97.8261	95.4545
	6 L/min	84.6154	90.1961	90.9091
	8 L/min	81.9444	77.9412	73.8461
	10 L/min	63.6364	75.8621	66.129
Supplementary figure 12a	Control	98.7805	97.2973	97.4684
	5 min	96.7742	97.7273	96
	15 min	97.2973	94.186	96.25
	30 min	93.3333	95.2941	97.2603
	45 min	98.5507	95.5224	97.3684
	60 min	96.4286	96.7033	97.4359
Supplementary figure 13a	Bin Center	10*	15*	20	25	30*	35	40	45	50	55	60	65	70	75	80*
	# values	0*	0*	2	1	0*	2	6	9	19	18	20	14	8	1	0*
Supplementary figure 13b	Bin Center	10	15	20	25	30	35	40	45	50	55*	60*	65*	70*	75*	80*
	# values	1	9	12	8	26	14	24	5	1	0*	0*	0*	0*	0*	0*
Supplementary figure 13c	Bin Center	10*	15	20	25	30	35	40*	45*	50*	55*	60*	65*	70*	75*	80*
	# values	0*	20	22	34	23	1	0*	0*	0*	0*	0*	0*	0*	0*	0*
Supplementary figure 14a		Normal conditions
	0 h	50.809	60.344	40.5461	48.107	55.6578	46.825	67.597	54.0443	42.6027	57.0332	61.6965	55.6066	57.0129	57.6723	57.8877	63.2631	64.824	54.4892	58.3429	54.6516	61.0991	46.6611	68.2358	49.6537	67.7121	62.5321	58.44	62.5043	65.3155	58.2949	59.4337	64.5152	62.3381	63.3456	68.0804	58.5304	66.7549	56.9998	58.7633	65.4413	61.8258	61.2332	62.158	64.3473	50.2432	54.4166	54.3784	67.6923
	2 h	14.9776	20.0847	25.553	19.4414	22.1654	31.6022	20.9418	27.1672	31.6274	31.644	28.503	29.4258	32.5288	24.3837	37.3512	25.746	13.6091	33.0785	27.1622	28.4598	30.0558	21.1872	28.1924	14.7624	26.6113	12.5498	25.5258	20.4322	31.2317	27.2691	27.8758	18.3889	23.4664	31.8324	18.802	15.0577	25.6052	25.8003	24.7874	28.8512	23.6858	33.0959	20.8314	21.8725	26.4258	22.7808	14.5836	32.0108
Supplementary figure 14b		Normal conditions						Pathological conditions
	0 h	88.8889	90.3846	90.6122	89.4737	87.6623	89.759	87.218	88.5572	90.625	91.5493	85.1613	88.3212
	2 h	59.2	61.7647	60.1852	45.3988	55.9441	57.6923	47.5728	53.5714	57.1429	57.764	61.4379	62.5
Supplementary figure 14c		Normal conditions			Pathological conditions
	0 h	97.5709	97.2549	95.8647	94.5378	97.1774	98.2759
	2 h	95.6522	97.8417	97.1831	95.8333	97.9339	96.6527
Supplementary figure 15a	0.25 : 1	0.5 : 1	1 : 1	2 : 1	4 : 1	8 : 1	16 : 1	32 : 1	64 : 1	128 : 1	256 : 1	512 : 1
	96.8372	114.977	101.023	114.419	90.1395	109.395	99.907	104.93	107.163	113.861	115.256	107.721
	112.186	97.9535	97.3953	99.0698	102.139	95.7209	96.5581	99.6279	113.302	100.186	101.581	113.302
	91.2558	93.2093	109.116	94.0465	103.256	97.9535	101.302	94.6047	98.5116	91.2558	91.2558	90.6977
Supplementary figure 15b	0.25 : 1	0.5 : 1	1 : 1	2 : 1	4 : 1	8 : 1	16 : 1	32 : 1	64 : 1	128 : 1	256 : 1	512 : 1
	99.2013	101.597	114.537	104.473	105.91	115.495	116.454	106.39	104.473	100.16	126.997	91.5336
	98.2428	105.431	110.224	100.16	109.744	113.578	115.016	101.118	108.786	98.722	111.182	124.601
	93.4505	98.2428	108.786	102.556	98.722	106.869	110.703	103.994	92.9712	97.2844	113.099	135.144
Supplementary figure 17	Time (min)	Algae robot nebulizer			Static algae nebulizer
	5	774.834	922.19	1259.04	909.483	1037.19	1229.63
	15	1982.52	1987.77	1812.85	2251.94	1778.57	2152.94
	30	4096.64	3820.42	4519.65	3489.51	4263.94	4114.55
	45	7014.39	7357.38	6129.21	6819.15	7059.83	6776.89
	60	9340.84	10340	9330.51	10332.1	9226.95	9744.19
Supplementary figure 18		0 h			4 h			8 h			24 h			72 h			120 h			168 h
	Algae robot nebulizer	11526.6	7537.45	9774.77	11673.2	7220.03	8658.33	9319.92	7195.77	9349.82	8477.25	7874.53	6674.07	3724.87	4360.52	3463.32	1878.31	2009.66	2191.53	358.796	269.287	290.262
	Static algae nebulizer	8155.43	8982.88	11415.8	4902.68	7196.47	7149.12	3288.89	6559.57	3158.47	763.889	2013.54	691.824	304.136	974.529	155.875	266.241	660.475	412.486	285.388	426.065	149.942
	Algae robot intratracheal	11713.8	9756.8	7798.98	8135.46	10809.4	8919.83	7328.43	6352.66	11575.8	7484.74	5705.6	9210.28	1250.12	1984.98	2399.32	958.606	1068.08	1167.16	51.395	423.611	345.596
Supplementary figure 19	Time (h)	Algae robot post nebulization			Algae robot before nebulization			Static algae post nebulization
	0	95.9159	98.6386	105.445	95.0564	101.43	103.514	98.9297	100.767	101.041
	6	86.5996	85.5837	90.125	83.3026	91.8656	88.8376	74.4997	77.957	74.5681
	12	76.8668	74.1644	74.3269	70.9464	81.406	78.8583	16.8746	23.7438	23.2988
	24	79.0409	58.9962	44.8644	55.5296	55.554	57.9553	9.88863	4.01493	14.4985
	36	51.7322	85.2078	31.6773	44.0932	66.9904	51.6876	8.421	7.66791	4.29962
	48	48.2678	13.0753	9.69217	30.6707	33.0475	29.466	3.05803	3.44599	4.53
	60	20.9895	16.2857	13.6645	9.62123	13.2353	20.4797	0.524886	2.30494	1.98544
	72	3.89109	2.96658	3.46439	1.81517	2.71869	4.02105	1.71159	1.27798	2.09955
Supplementary figure 20		Algae robot			Static algae
	0 h	45321	44857	46021	44677	46210	44795
	4 h	44218	46344	45712	45121	45308	45724
	12 h	45452	44801	45617	46137	44375	45346
	24 h	44943	45572	44704	45002	44735	46218
	48 h	44799	45462	45301	45028	44729	45821
	72 h	45234	45691	45704	44919	45734	45420
Supplementary figure 22c		Diameter (nm)
	NP(Vanc)	89.27	90.79	88.63
	Platelet vesicles	229.1	214.3	208.5
	PNP(Vanc)	110.3	109.2	111
Supplementary figure 22d	NP(Vanc)			Platelet vesicles			PNP(Vanc)
	-40.28	-40.27	-41.37	-34.01	-34.74	-34.09	-28.38	-31.4	-30.85
Supplementary figure 24	Control	49.3806	53.9982	71.1822	48.6348	66.737	64.4536	65.073	59.1306	61.0558	51.3462	68.1181	59.908	61.3082	54.822	50.7268	57.5446	68.3681	65.8452	70.3048	64.8596	49.9596	68.5112	72.9192	49.1924	57.2482	61.8444	50.5386	64.494	58.3848	53.9768	61.0558	51.3058	53.7672	70.1349	55.9424	64.5154	58.0393	63.1692	67.316	66.8961	55.3444	57.8272	47.2886	66.4192	55.5077	60.4768	57.8058	62.3806
	0.125 (×10^8)	55.6479	47.823	51.8616	39	57.1845	32.6285	44.8735	39.0307	44.8606	39.5274	43.2268	43.8058	53.62	25.4424	34.6134	38.652	48.1924	52.9252	39.7672	43.2268	44.573	55.2784	55.3021	39.2096	34.6134	38.6306	54.1348	36.5386	23.5172	41.8806	44.8908	28.6924	43.5962	44.3634	38.652	44.1669	53.3802	52.737	41.1134	52.7979	42.6692	33.2886	47.823	56.6088	52.9466	45.0066	30.0386	31.9424
	0.25 (×10^8)	51.8908	60.8093	52.2728	52.6794	62.6692	47.1651	59.0307	46.4192	53.3644	65.4698	69.567	38.3848	48.1348	36.6443	52.152	61.902	59.4041	54.823	52.9645	58.073	46.9982	64.7613	41.6134	48.1134	46.7886	38.9424	49.481	50.8058	51.9424	54.823	44.8634	48.1348	44.8848	48.3016	40.2886	46.231	42.1924	55.5902	47.5558	61.3016	43.7696	46.231	62.8788	55.5902	27.8462	58.073	44.8848	44.8848
	0.5 (×10^8)	64.0537	41.7096	44.9596	64.6692	52.8272	49.5558	52.2268	66.573	58.915	57.9143	40.9424	55.4768	54.9192	61.6288	69.2654	55.2886	60.073	62.3058	51.4596	55.2672	47.6306	51.4596	44.9596	47.9638	63.0832	69.8016	49.5558	64.6074	54.152	49.0172	54.152	40.3634	60.0136	45.7268	55.7672	39.5962	50.902	55.2886	54.7096	51.408	56.0344	63.6924	37.1348	46.3058	51.987	48.7886	44.3806	62.744
	1.0 (×10^8)	66.2774	66.5386	64.6046	69.4192	61.9424	65.3504	63.6615	67.1842	70.041	72.133	58.9424	57.5772	62.731	65.9845	47.0386	51.1011	47.5962	54.8634	64.6348	54.3272	70.3058	53.3739	59.6692	58.9424	61.9424	55.4424	54.3058	48.3848	57.5772	50.8462	69.3979	69.737	54.8848	68.652	47.5962	42.4424	55.652	62.7096	56.9982	58.6924	65.5902	56.9768	62.7096	56.9982	44.3462	48.3848	60.2268	53.5386
	2.0 (×10^8)	67.8314	54.9768	55.5042	60.658	74.665	56.0618	68.8118	55.8058	67.3811	70.1116	58.8058	54.3978	54.4192	56.6924	54.2096	60.1306	52.3462	51.5386	66.4424	63.0112	54	70.0902	48.4768	51.7268	60.5	52.3272	59.0154	63.1408	52.6236	50.7198	67.737	58.8058	46.9424	56.8806	57.6478	45.0172	61.7946	59.573	59.573	52.3058	57.4596	59.3332	50.981	64.3575	59.9424	63.6116	60.534	50.9596
Supplementary figure 25	Time (h)	PNP(Vanc)			Algae-PNP(Vanc)-robot
	0	3.59608	3.13027	3.21678	2.76028	2.86675	2.96124
	1	9.7009	9.98172	10.1108	9.40012	9.64767	9.63436
	2	17.7355	17.8021	16.8971	16.9011	16.724	16.8877
	4	20.762	20.4838	19.6134	20.1072	19.3273	19.8849
	8	27.302	28.9364	29.1772	27.7864	27.5083	27.3539
	12	33.4641	34.8389	32.3874	33.0355	33.5958	32.8771
	16	41.0754	42.1122	41.4627	38.1368	40.9144	40.5284
	20	47.501	48.8332	46.4616	43.7426	46.5508	45.2358
	24	53.4275	54.8023	52.3508	51.6681	52.2284	51.5097
	36	71.4571	74.1203	73.0795	64.7548	63.5397	63.1537
	48	82.8643	83.1344	83.7533	74.3532	73.1687	74.5156
	60	87.9682	88.7189	90.6314	82.7764	82.831	83.1437
	72	88.8174	84.0914	85.9786	89.4376	87.9004	90.7991
	84	86.0983	86.5508	87.2243	84.9631	86.5322	88.0681
	96	86.0677	87.2908	87.4159	88.1652	88.6257	88.6603
Supplementary figure 27a	Time (h)	Control			0.5 μg/ml			1 μg/ml			2 μg/ml			4 μg/ml			6 μg/ml			8 μg/ml
	0	0.129	0.129	0.129	0.134	0.134	0.134	0.136	0.136	0.138	0.12	0.12	0.12	0.134	0.132	0.132	0.133	0.134	0.134	0.133	0.135	0.134
	1	0.144	0.145	0.146	0.135	0.137	0.139	0.141	0.142	0.142	0.121	0.123	0.123	0.137	0.137	0.14	0.137	0.137	0.139	0.14	0.139	0.141
	2	0.223	0.225	0.228	0.154	0.156	0.158	0.14	0.138	0.137	0.139	0.138	0.139	0.137	0.137	0.138	0.136	0.138	0.136	0.139	0.138	0.139
	4	0.305	0.305	0.306	0.174	0.177	0.175	0.132	0.13	0.129	0.128	0.128	0.128	0.13	0.13	0.13	0.128	0.129	0.129	0.13	0.13	0.129
	6	0.447	0.446	0.446	0.204	0.201	0.202	0.127	0.12	0.124	0.119	0.113	0.112	0.122	0.123	0.123	0.121	0.121	0.119	0.128	0.128	0.127
	8	0.601	0.611	0.608	0.316	0.314	0.317	0.135	0.138	0.136	0.113	0.112	0.111	0.119	0.12	0.119	0.116	0.117	0.118	0.115	0.116	0.117
	10	0.822	0.824	0.822	0.433	0.425	0.43	0.148	0.147	0.147	0.111	0.107	0.111	0.101	0.1	0.1	0.108	0.107	0.108	0.107	0.107	0.107
	12	1.147	1.149	1.151	0.598	0.601	0.597	0.159	0.16	0.162	0.109	0.109	0.11	0.102	0.103	0.1	0.101	0.102	0.101	0.11	0.105	0.106
	14	1.458	1.461	1.462	0.801	0.799	0.795	0.171	0.17	0.17	0.108	0.107	0.108	0.105	0.099	0.101	0.105	0.102	0.104	0.112	0.108	0.109
	16	1.712	1.71	1.711	0.949	0.956	0.954	0.178	0.18	0.181	0.111	0.107	0.105	0.098	0.098	0.098	0.099	0.101	0.1	0.105	0.104	0.104
	18	1.933	1.921	1.927	1.205	1.211	1.212	0.185	0.186	0.189	0.105	0.105	0.105	0.095	0.089	0.099	0.1	0.098	0.097	0.1	0.097	0.103
	20	2.115	2.114	2.114	1.498	1.477	1.486	0.193	0.195	0.195	0.104	0.101	0.1	0.1	0.094	0.096	0.098	0.102	0.103	0.101	0.102	0.102
	22	2.272	2.28	2.264	1.802	1.795	1.79	0.2	0.202	0.204	0.098	0.101	0.102	0.096	0.096	0.092	0.101	0.102	0.102	0.102	0.1	0.101
	24	2.341	2.355	2.356	1.899	1.902	1.905	0.224	0.225	0.223	0.096	0.098	0.097	0.104	0.096	0.093	0.092	0.092	0.093	0.109	0.107	0.104
	28	2.475	2.488	2.481	1.957	1.969	1.974	0.232	0.232	0.232	0.09	0.082	0.082	0.089	0.088	0.089	0.078	0.077	0.076	0.098	0.089	0.088
	32	2.503	2.507	2.511	2.007	2.081	2.078	0.209	0.208	0.209	0.077	0.077	0.072	0.077	0.078	0.08	0.065	0.066	0.07	0.085	0.078	0.068
	36	2.531	2.53	2.532	2.121	2.132	2.109	0.245	0.245	0.246	0.055	0.066	0.06	0.071	0.071	0.072	0.068	0.069	0.069	0.072	0.071	0.07
	40	2.54	2.574	2.586	2.222	2.258	2.247	0.319	0.316	0.317	0.06	0.061	0.062	0.065	0.064	0.064	0.055	0.059	0.06	0.065	0.067	0.068
	44	2.556	2.55	2.553	2.346	2.347	2.347	0.401	0.398	0.397	0.055	0.05	0.051	0.055	0.051	0.058	0.054	0.059	0.056	0.056	0.052	0.054
	48	2.576	2.575	2.573	2.404	2.41	2.412	0.478	0.477	0.489	0.048	0.046	0.048	0.054	0.055	0.053	0.053	0.053	0.052	0.055	0.055	0.052
Supplementary figure 27b	Time (h)	Control			0.5 μg/ml			1 μg/ml			2 μg/ml			4 μg/ml			6 μg/ml			8 μg/ml
	0	0.123	0.122	0.126	0.13	0.129	0.131	0.133	0.132	0.132	0.133	0.133	0.133	0.138	0.138	0.139	0.144	0.143	0.145	0.149	0.151	0.15
	1	0.155	0.157	0.157	0.155	0.156	0.157	0.159	0.158	0.158	0.167	0.168	0.168	0.168	0.169	0.169	0.168	0.165	0.169	0.172	0.174	0.173
	2	0.215	0.218	0.221	0.156	0.157	0.157	0.155	0.156	0.154	0.164	0.163	0.164	0.168	0.167	0.166	0.166	0.168	0.169	0.172	0.171	0.17
	4	0.317	0.319	0.323	0.168	0.169	0.169	0.141	0.144	0.144	0.151	0.154	0.152	0.154	0.153	0.152	0.153	0.15	0.149	0.165	0.161	0.162
	6	0.466	0.468	0.47	0.182	0.181	0.181	0.138	0.139	0.133	0.146	0.145	0.145	0.141	0.149	0.148	0.141	0.138	0.139	0.154	0.154	0.152
	8	0.625	0.624	0.625	0.215	0.216	0.22	0.125	0.124	0.126	0.137	0.138	0.136	0.141	0.14	0.142	0.136	0.138	0.139	0.141	0.145	0.144
	10	0.854	0.861	0.843	0.301	0.299	0.302	0.112	0.11	0.111	0.127	0.126	0.125	0.135	0.134	0.133	0.128	0.126	0.125	0.131	0.131	0.13
	12	1.201	1.211	1.215	0.447	0.448	0.448	0.119	0.118	0.117	0.116	0.115	0.115	0.124	0.126	0.123	0.111	0.111	0.115	0.124	0.125	0.123
	14	1.458	1.461	1.467	0.603	0.605	0.609	0.112	0.115	0.114	0.114	0.114	0.113	0.112	0.117	0.115	0.111	0.109	0.107	0.111	0.113	0.113
	16	1.788	1.779	1.782	0.834	0.827	0.815	0.118	0.113	0.112	0.11	0.117	0.114	0.114	0.114	0.114	0.103	0.108	0.107	0.104	0.102	0.104
	18	2.048	2.019	2.056	1.122	1.143	1.139	0.119	0.117	0.117	0.105	0.107	0.104	0.103	0.107	0.106	0.107	0.108	0.108	0.103	0.101	0.101
	20	2.159	2.201	2.178	1.432	1.456	1.444	0.125	0.124	0.124	0.11	0.106	0.105	0.105	0.106	0.103	0.105	0.108	0.107	0.104	0.102	0.101
	22	2.298	2.301	2.277	1.768	1.777	1.746	0.139	0.142	0.14	0.101	0.102	0.102	0.104	0.1	0.105	0.092	0.092	0.091	0.1	0.101	0.101
	24	2.419	2.422	2.568	2.001	1.997	2.015	0.151	0.152	0.152	0.103	0.103	0.103	0.096	0.097	0.095	0.082	0.082	0.087	0.095	0.097	0.096
	28	2.467	2.48	2.482	2.145	2.167	2.189	0.163	0.165	0.163	0.096	0.097	0.097	0.083	0.086	0.085	0.077	0.079	0.078	0.095	0.094	0.095
	32	2.533	2.542	2.529	2.255	2.265	2.232	0.174	0.171	0.173	0.085	0.084	0.081	0.069	0.072	0.071	0.07	0.068	0.067	0.088	0.087	0.086
	36	2.569	2.558	2.57	2.366	2.357	2.365	0.189	0.182	0.184	0.075	0.077	0.07	0.058	0.06	0.057	0.059	0.061	0.057	0.071	0.07	0.069
	40	2.601	2.577	2.581	2.446	2.487	2.455	0.204	0.21	0.207	0.062	0.063	0.058	0.054	0.052	0.053	0.055	0.055	0.053	0.052	0.057	0.053
	44	2.612	2.633	2.617	2.505	2.524	2.517	0.252	0.248	0.244	0.047	0.055	0.051	0.048	0.045	0.046	0.046	0.045	0.044	0.047	0.048	0.048
	48	2.622	2.647	2.645	2.579	2.578	2.556	0.312	0.311	0.311	0.043	0.047	0.05	0.046	0.043	0.041	0.042	0.042	0.044	0.036	0.042	0.043
Supplementary figure 27c	Time (h)	Control			0.5 μg/ml			1 μg/ml			2 μg/ml			4 μg/ml			6 μg/ml			8 μg/ml
	0	0.129	0.129	0.129	0.131	0.133	0.134	0.132	0.135	0.133	0.136	0.137	0.138	0.141	0.142	0.142	0.137	0.133	0.139	0.143	0.14	0.141
	1	0.143	0.147	0.145	0.14	0.139	0.135	0.143	0.142	0.147	0.145	0.147	0.145	0.152	0.154	0.153	0.149	0.145	0.144	0.153	0.151	0.152
	2	0.208	0.21	0.204	0.145	0.147	0.145	0.146	0.147	0.145	0.146	0.147	0.145	0.156	0.154	0.152	0.142	0.143	0.144	0.15	0.153	0.151
	4	0.299	0.301	0.297	0.172	0.173	0.175	0.14	0.139	0.138	0.14	0.139	0.137	0.145	0.15	0.147	0.141	0.141	0.14	0.152	0.158	0.155
	6	0.453	0.437	0.471	0.212	0.208	0.214	0.135	0.136	0.134	0.135	0.133	0.132	0.14	0.139	0.138	0.137	0.134	0.138	0.147	0.149	0.14
	8	0.601	0.645	0.622	0.334	0.325	0.347	0.129	0.125	0.126	0.129	0.127	0.126	0.134	0.132	0.133	0.13	0.128	0.126	0.135	0.136	0.135
	10	0.835	0.827	0.845	0.478	0.489	0.467	0.12	0.122	0.123	0.12	0.121	0.122	0.127	0.125	0.126	0.12	0.119	0.117	0.129	0.127	0.126
	12	1.256	1.263	1.263	0.605	0.589	0.578	0.115	0.116	0.117	0.115	0.114	0.117	0.12	0.119	0.119	0.113	0.112	0.115	0.12	0.119	0.117
	14	1.477	1.489	1.462	0.789	0.788	0.767	0.114	0.112	0.11	0.11	0.109	0.113	0.114	0.113	0.115	0.11	0.109	0.11	0.113	0.112	0.113
	16	1.745	1.733	1.715	0.956	0.972	0.944	0.115	0.112	0.111	0.109	0.109	0.108	0.108	0.11	0.11	0.109	0.108	0.108	0.109	0.107	0.107
	18	1.956	1.974	1.966	1.289	1.285	1.267	0.109	0.108	0.107	0.104	0.102	0.107	0.106	0.108	0.105	0.105	0.106	0.107	0.107	0.104	0.104
	20	2.176	2.148	2.15	1.432	1.455	1.442	0.115	0.112	0.118	0.101	0.102	0.105	0.104	0.105	0.104	0.104	0.102	0.102	0.103	0.102	0.101
	22	2.273	2.259	2.288	1.719	1.722	1.735	0.119	0.117	0.115	0.101	0.105	0.104	0.107	0.102	0.102	0.1	0.095	0.102	0.1	0.1	0.101
	24	2.295	2.301	2.315	1.93	1.933	1.928	0.12	0.125	0.124	0.096	0.094	0.092	0.103	0.095	0.098	0.096	0.096	0.093	0.092	0.093	0.095
	28	2.345	2.315	2.322	2.115	2.136	2.142	0.135	0.139	0.14	0.085	0.087	0.084	0.092	0.093	0.09	0.085	0.083	0.082	0.086	0.085	0.085
	32	2.367	2.349	2.337	2.215	2.223	2.209	0.189	0.177	0.165	0.073	0.077	0.074	0.084	0.081	0.082	0.074	0.075	0.076	0.079	0.078	0.076
	36	2.345	2.389	2.399	2.314	2.31	2.303	0.225	0.256	0.247	0.066	0.065	0.067	0.071	0.07	0.07	0.062	0.061	0.064	0.069	0.07	0.067
	40	2.401	2.378	2.411	2.358	2.336	2.329	0.299	0.295	0.294	0.054	0.059	0.057	0.064	0.061	0.062	0.059	0.057	0.058	0.059	0.059	0.059
	44	2.432	2.422	2.445	2.347	2.355	2.348	0.352	0.356	0.361	0.052	0.051	0.05	0.051	0.052	0.053	0.054	0.052	0.053	0.056	0.057	0.055
	48	2.425	2.477	2.453	2.366	2.365	2.365	0.415	0.422	0.431	0.045	0.05	0.049	0.043	0.048	0.048	0.051	0.051	0.051	0.052	0.052	0.054
Supplementary figure 27d	Time (h)	Control			0.5 μg/ml			1 μg/ml			2 μg/ml			4 μg/ml			6 μg/ml			8 μg/ml
	0	0.118	0.12	0.12	0.125	0.126	0.125	0.125	0.123	0.124	0.13	0.132	0.127	0.135	0.133	0.133	0.127	0.125	0.128	0.13	0.131	0.131
	1	0.139	0.142	0.142	0.14	0.142	0.142	0.145	0.145	0.145	0.142	0.142	0.141	0.141	0.142	0.142	0.143	0.142	0.14	0.143	0.145	0.146
	2	0.195	0.196	0.197	0.142	0.147	0.148	0.142	0.145	0.146	0.143	0.141	0.143	0.146	0.145	0.147	0.138	0.14	0.141	0.141	0.138	0.142
	4	0.287	0.285	0.287	0.142	0.143	0.145	0.142	0.137	0.136	0.137	0.137	0.138	0.138	0.14	0.136	0.143	0.142	0.14	0.14	0.14	0.14
	6	0.439	0.44	0.431	0.151	0.153	0.155	0.136	0.132	0.137	0.133	0.133	0.131	0.131	0.134	0.135	0.138	0.14	0.141	0.138	0.139	0.14
	8	0.589	0.584	0.591	0.189	0.188	0.195	0.132	0.13	0.129	0.128	0.127	0.124	0.126	0.125	0.127	0.134	0.132	0.134	0.13	0.13	0.13
	10	0.812	0.809	0.815	0.268	0.272	0.276	0.125	0.126	0.125	0.121	0.126	0.13	0.124	0.124	0.123	0.129	0.13	0.128	0.129	0.125	0.123
	12	1.118	1.12	1.117	0.345	0.356	0.347	0.117	0.122	0.12	0.117	0.117	0.116	0.119	0.119	0.12	0.126	0.123	0.121	0.124	0.117	0.117
	14	1.435	1.455	1.468	0.451	0.442	0.431	0.114	0.116	0.112	0.111	0.113	0.114	0.111	0.11	0.111	0.118	0.114	0.115	0.115	0.11	0.107
	16	1.755	1.749	1.737	0.587	0.576	0.578	0.108	0.109	0.104	0.109	0.106	0.11	0.111	0.108	0.112	0.11	0.109	0.112	0.112	0.108	0.109
	18	1.978	1.96	1.981	0.721	0.719	0.705	0.105	0.104	0.103	0.105	0.109	0.105	0.106	0.105	0.107	0.107	0.108	0.108	0.107	0.105	0.104
	20	2.204	2.203	2.198	0.895	0.904	0.913	0.101	0.102	0.102	0.108	0.107	0.106	0.104	0.105	0.104	0.104	0.105	0.103	0.105	0.101	0.102
	22	2.295	2.302	2.31	1.078	1.095	1.085	0.1	0.098	0.101	0.103	0.102	0.101	0.103	0.105	0.103	0.106	0.102	0.103	0.104	0.1	0.1
	24	2.378	2.388	2.356	1.265	1.247	1.255	0.095	0.095	0.097	0.096	0.098	0.097	0.095	0.096	0.096	0.098	0.096	0.098	0.097	0.099	0.095
	28	2.402	2.444	2.439	1.406	1.422	1.431	0.092	0.094	0.093	0.087	0.085	0.082	0.085	0.082	0.084	0.082	0.081	0.087	0.085	0.085	0.083
	32	2.478	2.489	2.491	1.722	1.689	1.677	0.095	0.096	0.098	0.077	0.073	0.075	0.077	0.074	0.075	0.075	0.077	0.072	0.075	0.076	0.072
	36	2.536	2.548	2.557	1.876	1.869	1.885	0.108	0.099	0.095	0.062	0.063	0.06	0.071	0.069	0.068	0.066	0.061	0.062	0.069	0.068	0.066
	40	2.578	2.591	2.585	2.045	2.038	2.056	0.101	0.103	0.102	0.055	0.054	0.055	0.061	0.062	0.06	0.06	0.059	0.057	0.058	0.057	0.056
	44	2.602	2.611	2.634	2.114	2.125	2.137	0.099	0.098	0.097	0.054	0.058	0.052	0.058	0.056	0.055	0.052	0.054	0.054	0.054	0.053	0.054
	48	2.678	2.677	2.673	2.156	2.178	2.194	0.105	0.103	0.104	0.056	0.06	0.059	0.051	0.05	0.049	0.048	0.047	0.048	0.051	0.05	0.051
Supplementary figure 28a	Van concentration (μg/ml)	Free Vanc			PNP(Vanc)			Static algae-PNP(Vanc)			Algae-PNP(Vanc)-robot
	0.1	200000000	400000000	300000000	250000000	900000000	170000000	150000000	230000000	300000000	210000000	170000000	110000000
	0.5	200000000	150000000	300000000	500000000	120000000	20000000	400000000	110000000	10000000	300000000	40000000	50000000
	1	700000	1200000	800000	2000000	500000	100000	2300000	160000	200000	4000	9000	4000
	2	1	1	1	1	1	1	1	1	1	1	1	1
	4	1	1	1	1	1	1	1	1	1	1	1	1
	6	1	1	1	1	1	1	1	1	1	1	1	1
	8	1	1	1	1	1	1	1	1	1	1	1	1
Supplementary figure 28b	Van concentration (μg/ml)	Free Vanc			PNP(Vanc)			Static algae-PNP(Vanc)			Algae-PNP(Vanc)-robot
	0.1	250000000	600000000	500000000	500000000	600000000	800000000	220000000	300000000	700000000	270000000	900000000	500000000
	0.5	290000000	500000000	150000000	200000000	400000000	130000000	900000000	700000000	130000000	800000000	700000000	700000000
	1	15000000	30000000	5000000	10000000	23000000	8000000	9000000	15000000	11000000	100000	120000	220000
	2	1	1	1	1	1	1	1	1	1	1	1	1
	4	1	1	1	1	1	1	1	1	1	1	1	1
	6	1	1	1	1	1	1	1	1	1	1	1	1
	8	1	1	1	1	1	1	1	1	1	1	1	1
Supplementary figure 29a	Aerodynamic Diameter (μm)	0.542	0.583	0.626	0.673	0.723	0.777	0.835	0.898	0.965	1.037	1.114	1.197	1.286	1.382	1.486	1.596	1.715	1.843	1.981	2.129	2.288	2.458	2.642	2.839	3.051	3.278	3.523	3.786	4.068	4.371	4.698	5.048	5.425	5.829	6.264	6.732	7.234	7.774	8.354	8.977	9.647	10.37	11.14	11.97	12.86	13.82	14.86	15.96
	1X PBS	229.289	247.154	391.249	407.195	294.861	453.859	641.625	506.186	704.919	721.938	759.231	963.593	990.472	1013.51	1023.89	1237.17	1447.91	1472.02	1489.21	1509.58	1963.99	2014.17	2106.23	2495.36	2792.5	3941.29	4951.45	6182.34	8654.99	9608.53	10804.4	10916.7	9474.33	7553.1	5428.68	4442.43	3468.85	2590.26	2037.31	1547.07	1100.63	824.998	569.025	412.824	271.333	195.023	132.25	90.9541
Supplementary figure 29b	Aerodynamic Diameter (μm)	0.542	0.583	0.626	0.673	0.723	0.777	0.835	0.898	0.965	1.037	1.114	1.197	1.286	1.382	1.486	1.596	1.715	1.843	1.981	2.129	2.288	2.458	2.642	2.839	3.051	3.278	3.523	3.786	4.068	4.371	4.698	5.048	5.425	5.829	6.264	6.732	7.234	7.774	8.354	8.977	9.647	10.37	11.14	11.97	12.86	13.82	14.86	15.96
	Algae-PNP(Vanc)-robot	267.363	282.722	438.142	474.133	328.476	512.142	722.361	564.534	780.774	813.836	846.573	1087.15	1111.4	1149.54	1172.35	1414.46	1682.7	1693.11	1721.46	1742.09	2292.17	2376.33	2517.2	3017.85	3411.8	4862.68	6058.59	7398	9962.88	10619.5	11058.6	9510.19	6830.08	4705.57	3126.87	2404.48	1777.62	1295.16	1059.14	808.857	581.455	461.019	316.924	233.454	158.12	113.571	83.86	59.4537
Supplementary figure 29c	Aerodynamic Diameter (μm)	0.542	0.583	0.626	0.673	0.723	0.777	0.835	0.898	0.965	1.037	1.114	1.197	1.286	1.382	1.486	1.596	1.715	1.843	1.981	2.129	2.288	2.458	2.642	2.839	3.051	3.278	3.523	3.786	4.068	4.371	4.698	5.048	5.425	5.829	6.264	6.732	7.234	7.774	8.354	8.977	9.647	10.37	11.14	11.97	12.86	13.82	14.86	15.96
	Static algae-PNP(Vanc)	208.007	219.364	354.249	380.771	266.387	423.238	606.871	483.212	662.842	705.895	735.28	966.099	990.114	1032.35	1046.83	1280.22	1508.37	1527.41	1558	1556.57	2030.7	2098.84	2170.11	2566.92	2804.41	3774.38	4456.36	5378.01	7533.02	8734.07	10232.8	11170.2	10962.8	9774.95	7352.38	6114.3	4865.44	3630.68	2958.73	2262.27	1643.62	1225.49	811.786	586.109	389.882	279.403	197.463	127.271
Supplementary figure 29d	Aerodynamic Diameter (μm)	0.542	0.583	0.626	0.673	0.723	0.777	0.835	0.898	0.965	1.037	1.114	1.197	1.286	1.382	1.486	1.596	1.715	1.843	1.981	2.129	2.288	2.458	2.642	2.839	3.051	3.278	3.523	3.786	4.068	4.371	4.698	5.048	5.425	5.829	6.264	6.732	7.234	7.774	8.354	8.977	9.647	10.37	11.14	11.97	12.86	13.82	14.86	15.96
	PNP(Vanc)	245.397	264.271	418.161	453.99	313.8	487.442	698.996	539.054	738.632	768.245	793.53	1008.86	1029.88	1036.84	1045.99	1250.29	1467.08	1458.29	1465.45	1462.82	1889.31	1929.5	2004.96	2363.67	2657.06	3774.77	4876.08	6304.54	9014.02	10042.9	11271.5	10694.8	8778.16	6808.64	4922.94	3992.9	3100.64	2271.97	1837.6	1408.76	1021.45	771.629	537.85	390.794	262.254	180.932	123.724	85.2919
Supplementary figure 31a		Before nebulization
	0 h	49.8058	68.487	70.8402	44.4424	57.652	65.8769	64.1306	58.2096	66.6134	52.8462	54.1924	58.7886	57.652	62.2482	58.231	67.1924	67.3806	48.076	56.3272	58.7886	58.231	60.9234	52.8462	58.9982	64.2807	58	61.481	58.7886	61.481	59.5558	50.3848	61.2856	64.152	60.3848	50.9424	66.6348	69.494	57.4424	62.0386	49.0386	66.2654	56.066	51.3367	58.231	52.2886	59.9501	49.4115	60.902
	2 h	37.5238	13.9424	32.3272	25.0386	17.1924	24.4596	21.7886	21.2096	21.7886	22.3462	6.8634	17.1924	22.2946	30.0112	10.6924	8.7672	32.297	33.2119	35.8434	15.7946	15.0274	29.8444	16.823	8.5274	23.6408	16.0558	25.5446	27.7525	21.2096	29.6776	31.1478	27.152	25.0172	20.6306	38.5446	19.8634	17.2566	29.6776	25.8058	29.0042	10.6924	25.9447	28.4768	25.5962	36.1776	17.9596	20.4424	30.9596
Supplementary figure 31b		Before nebulization						After nebulization
	0 h	91.791	88.4106	88.5609	86.9091	86.3946	90.3571	92.9368	89.1157	90.785	87.2727	89.5349	87.7953
	2 h	50.7936	50.6073	60.1562	50.7407	55.1237	50.5791	51.4599	57.7049	53.4722	53.5316	50	48.7603
Supplementary figure 31c		Before nebulization			After nebulization
	0 h	96.5517	93.0233	96.6667	95.9184	94.2308	96.5517
	2 h	94.1176	93.75	98.2456	97.7273	94	96.2963
Supplementary figure 32a	Time (min)	Static algae-PNP(Vanc)
	5	0.43458	0.570022	0.728293
	15	2.12739	1.32481	1.54535
	30	2.40284	4.21157	3.22916
	45	5.54062	6.68305	4.89236
	60	8.60921	9.23494	7.6756
Supplementary figure 32b	Time (min)	PNP(Vanc)
	5	0.487695	0.760494	0.635571
	15	1.99333	1.56167	1.57712
	30	4.14444	3.63991	3.04417
	45	6.04653	5.83302	4.97525
	60	8.87537	8.10261	8.70207
Supplementary figure 33a	1× PBS buffer	7.23077	5.53846	4.15385
	Algae-PNP(Vanc)-robot (nebulization, 60 min), 1 day	5.84615	8.61538	5.23077
	Algae-PNP(Vanc)-robot (nebulization, 60 min), 7 days	6.38462	2.15385	9.84615
	Algae-PNP(Vanc)-robot (nebulization, 60 min), 14 days	2.76923	7.53846	5.23077
Supplementary figure 33b	1× PBS buffer	3.66667	4.77778	9.22222
	Algae-PNP(Vanc)-robot (nebulization, 60 min), 1 day	4.96296	6.62963	7.85185
	Algae-PNP(Vanc)-robot (nebulization, 60 min), 7 days	7.37037	3.2963	4.22222
	Algae-PNP(Vanc)-robot (nebulization, 60 min), 14 days	8.55556	2.92593	6.62963
Supplementary figure 33c	1× PBS buffer	5.74205	2.31449	3.26855
	Algae-PNP(Vanc)-robot (nebulization, 60 min), 1 day	4.15194	4.92933	2.77385
	Algae-PNP(Vanc)-robot (nebulization, 60 min), 7 days	3.79859	1.81979	5.9894
	Algae-PNP(Vanc)-robot (nebulization, 60 min), 14 days	1.4311	7.04947	2.31449
[truncated: 153 more columns]
